# Supplementary material for: Enhancing efficiency in ESD: a comparative analysis of ERBE VIO3 and 300d electrosurgical units
Source: J Can Assoc Gastroenterol. 2025 May 31;8(5):179–83. doi: 10.1093/jcag/gwaf011 (PMC12551742; doi:10.1093/jcag/gwaf011)
Supplement: gwaf011_Supplementary_Materials [file gwaf011_supplementary_materials.zip]

Archive with 2 entries (2 files):
- COI All.pdf
- STROBE_checklist_cohort.docx
